# Supplementary material for: Synergistic approach of PCR-based fragment length analysis and amplicon deep sequencing reveals rich diversity of S-alleles in sweet cherries from the Caucasian region of origin
Source: Front Plant Sci. 2024 Apr 5;15:1355977. doi: 10.3389/fpls.2024.1355977 (PMC11067951; doi:10.3389/fpls.2024.1355977)
Supplement: Supplementary file 1 [file DataSheet_1.zip]

Archive with 5 entries (5 files):
- Figure S1.PDF
- Figure S2.PDF
- Table S1.XLSX
- Table S2.XLSX
- Table S3.XLSX
