# Supplementary material for: Synergistic approach of PCR-based fragment length analysis and amplicon deep sequencing reveals rich diversity of S-alleles in sweet cherries from the Caucasian region of origin
Source: Front Plant Sci. 2024 Apr 5;15:1355977. doi: 10.3389/fpls.2024.1355977 (PMC11067951; doi:10.3389/fpls.2024.1355977)
Supplement: Supplementary file 1 [file DataSheet_1.zip › Table S1.XLSX]

## Sheet: Tabelle1
Table S1: S-allele genotyping of collection material from Turkey (TR) and Azerbaijan (AZ). Individual genotypes of the progeny of different donor trees from TR and AZ were analyzed and the S-allele genotype was determined according to table Tab.1. Thereby the data set originated from the ABI system was used. Where possible, the S-allele genotype of the donor tree was calculated from the S-allele …
Sweet cherry collection - TR
Acc.-No.	donor tree	type	location	location ID	sample #	PaConsI-F/R2 (ABI) bp				PaConsI-F/R2 (Beckman) bp				S-allele result1	S-allele donor tree	sequencing
PiSue09-08.1	Local cultivar	Local cultivar	Ögden	A	K18-200	325	335			331	340			S14 S29		NGS
PiSue09-13.1	wild cherry	Wild sweet cherry	near Sarigöl	B	K18-201	376	417			381	422			S49 S22	S22 S31
PiSue09-13.2	wild cherry	Wild sweet cherry	near Sarigöl	B	K18-202	376	417			381	423			S49 S22	S22 S31
PiSue09-13.3	wild cherry	Wild sweet cherry	near Sarigöl	B	K18-203	229	417			234	423			S3 S22	S22 S31
PiSue09-13.4	wild cherry	Wild sweet cherry	near Sarigöl	B	K18-204	203	445			208	451			S31 S4	S22 S31	NGS
PiSue09-13.5	wild cherry	Wild sweet cherry	near Sarigöl	B	K18-205	360	417			365	423			S48 S22	S22 S31
PiSue09-13.6	wild cherry	Wild sweet cherry	near Sarigöl	B	K18-206	338	417			344	423			S2 S22	S22 S31
PiSue09-13.7	wild cherry	Wild sweet cherry	near Sarigöl	B	K18-207	203	445			208	451			S31 S4	S22 S31
PiSue09-13.8	wild cherry	Wild sweet cherry	near Sarigöl	B	K18-208	203	376			208	381			S31 S49	S22 S31
PiSue09-13.9	wild cherry	Wild sweet cherry	near Sarigöl	B	K18-209	203	229			208	234			S31 S3	S22 S31
PiSue09-13.10	wild cherry	Wild sweet cherry	near Sarigöl	B	K18-210	338	417			344	423			S2 S22	S22 S31
PiSue09-14.1	local cultivar	Local cultivar	near Sarigöl	B	K18-211	203	338			210	342			S31 S2	S2 S49
PiSue09-14.2	local cultivar	Local cultivar	near Sarigöl	B	K18-212	376	379			381	385			S49 S30	S2 S49
PiSue09-14.3	local cultivar	Local cultivar	near Sarigöl	B	K18-213	337	376			342	381			S18 S49	S2 S49
PiSue09-14.4	local cultivar	Local cultivar	near Sarigöl	B	K18-214	338	394			344	399			S2 S52	S2 S49
PiSue09-14.5	local cultivar	Local cultivar	near Sarigöl	B	K18-215	229	376			234	381			S3 S49	S2 S49
PiSue09-14.6	local cultivar	Local cultivar	near Sarigöl	B	K18-216	229	338			254	364			S3 S2	S2 S49	NGS
PiSue09-14.7	local cultivar	Local cultivar	near Sarigöl	B	K18-217	325	376			331	381			S14 S49	S2 S49
PiSue09-14.8	local cultivar	Local cultivar	near Sarigöl	B	K18-218	360	376			365	381			S48 S49	S2 S49	NGS
PiSue09-14.9	local cultivar	Local cultivar	near Sarigöl	B	K18-219	338	406			344	411			S2 S42	S2 S49
PiSue09-14.10	local cultivar	Local cultivar	near Sarigöl	B	K18-220	229	376			234	381			S3 S49	S2 S49
PiSue09-15.1	wild cherry	Wild sweet cherry	near Sarigöl	B	K18-221	338	376			344	381			S2 S49	S2 S49
PiSue09-15.2	wild cherry	Wild sweet cherry	near Sarigöl	B	K18-222	338	360			344	365			S2 S48	S2 S49
PiSue09-15.3	wild cherry	Wild sweet cherry	near Sarigöl	B	K18-223	376	445			381	451			S49 S4	S2 S49
PiSue09-15.4	wild cherry	Wild sweet cherry	near Sarigöl	B	K18-224	406	445			411	451			S42 S4	S2 S49
PiSue09-15.5	wild cherry	Wild sweet cherry	near Sarigöl	B	K18-225	406	445			411	451			S42 S4	S2 S49
PiSue09-15.6	wild cherry	Wild sweet cherry	near Sarigöl	B	K18-226	376	445			380	451			S49 S4	S2 S49
PiSue09-15.7	wild cherry	Wild sweet cherry	near Sarigöl	B	K18-227	325	445			331	451			S14 S4	S2 S49
PiSue09-15.8	wild cherry	Wild sweet cherry	near Sarigöl	B	K18-228	376	445			381	451			S49 S4	S2 S49
PiSue09-15.9	wild cherry	Wild sweet cherry	near Sarigöl	B	K18-229	338	376			344	381			S2 S49	S2 S49
PiSue09-15.10	wild cherry	Wild sweet cherry	near Sarigöl	B	K18-230	325	338			331	344			S14 S2	S2 S49
PiSue09-16.1	wild cherry	Wild sweet cherry	near Sarigöl	B	K18-231	325	337			331	342			S14 S18	S18 S52
PiSue09-16.2	wild cherry	Wild sweet cherry	near Sarigöl	B	K18-232	337	445			342	451			S18 S4	S18 S52
PiSue09-16.3	wild cherry	Wild sweet cherry	near Sarigöl	B	K18-233	394	406			399	411			S52 S42	S18 S52	NGS
PiSue09-16.4	wild cherry	Wild sweet cherry	near Sarigöl	B	K18-234	325	436			331	443			S14 S6
PiSue09-16.5	wild cherry	Wild sweet cherry	near Sarigöl	B	K18-235	337	406			342	411			S18 S42	S18 S52	NGS
PiSue09-16.6	wild cherry	Wild sweet cherry	near Sarigöl	B	K18-236	325	394			331	399			S14 S52	S18 S52
PiSue09-16.7	wild cherry	Wild sweet cherry	near Sarigöl	B	K18-237	325	394			331	399			S14 S52	S18 S52
PiSue09-16.8	wild cherry	Wild sweet cherry	near Sarigöl	B	K18-238	394	406			399	411			S52 S42	S18 S52
PiSue09-16.9	wild cherry	Wild sweet cherry	near Sarigöl	B	K18-239	229	337			234	342			S3 S18	S18 S52
PiSue09-16.10	wild cherry	Wild sweet cherry	near Sarigöl	B	K18-240	229	394			234	399			S3 S52	S18 S52
PiSue09-17.1	local cultivar	Local cultivar	after Sultargil	D	K18-241	229	376			234	381			S3 S49	S14 S49
PiSue09-17.2	local cultivar	Local cultivar	after Sultargil	D	K18-242	376	394			381	399			S49 S52	S14 S49
PiSue09-17.3	local cultivar	Local cultivar	after Sultargil	D	K18-243	374	376			380	380			S1 S49	S14 S49
PiSue09-17.4	local cultivar	Local cultivar	after Sultargil	D	K18-244	229	325			234	331			S3 S14	S14 S49
PiSue09-17.5	local cultivar	Local cultivar	after Sultargil	D	K18-245	325	385			331	390			S14 S50	S14 S49	NGS
PiSue09-17.6	local cultivar	Local cultivar	after Sultargil	D	K18-246	325	374			331	380			S14 S1	S14 S49
PiSue09-17.7	local cultivar	Local cultivar	after Sultargil	D	K18-247	376	445			381	451			S49 S4	S14 S49
PiSue09-17.8	local cultivar	Local cultivar	after Sultargil	D	K18-248	376	394			381	399			S49 S52	S14 S49
PiSue09-17.9	local cultivar	Local cultivar	after Sultargil	D	K18-249	325	334			331	340			S14 S45	S14 S49
PiSue09-17.10	local cultivar	Local cultivar	after Sultargil	D	K18-250	325	339			331	345			S14 S12	S14 S49
PiSue09-18.1	local cultivar	Wild sweet cherry	after Sultargil	D	K18-251	325	374			331	380			S14 S1	S1 S3
PiSue09-18.2	local cultivar	Wild sweet cherry	after Sultargil	D	K18-252	374	445			380	451			S1 S4	S1 S3
PiSue09-18.3	local cultivar	Wild sweet cherry	after Sultargil	D	K18-253	229	445			234	451			S3 S4	S1 S3
PiSue09-18.4	local cultivar	Wild sweet cherry	after Sultargil	D	K18-254	229	337			234	342			S3 S18	S1 S3
PiSue09-18.5	local cultivar	Wild sweet cherry	after Sultargil	D	K18-255	374	376			380	380			S1 S49	S1 S3
PiSue09-18.6	local cultivar	Wild sweet cherry	after Sultargil	D	K18-256	229	445			234	451			S3 S4	S1 S3
PiSue09-18.7	local cultivar	Wild sweet cherry	after Sultargil	D	K18-257	325	374			331	380			S14 S1	S1 S3
PiSue09-18.8	local cultivar	Wild sweet cherry	after Sultargil	D	K18-258	325	374			331	380			S14 S1	S1 S3
PiSue09-18.9	local cultivar	Wild sweet cherry	after Sultargil	D	K18-259	372	374			378	380			S34 S1	S1 S3
PiSue09-18.10	local cultivar	Wild sweet cherry	after Sultargil	D	K18-260	229	376			234	381			S3 S49	S1 S3
PiSue09-19.1	wild cherry	Wild sweet cherry	near Sultargil	C	K18-261	418	445			424	451			S53 S4	S4 S3/42
PiSue09-19.2	wild cherry	Wild sweet cherry	near Sultargil	C	K18-262	338	445			344	451			S2 S4	S4 S3/42
PiSue09-19.3	wild cherry	Wild sweet cherry	near Sultargil	C	K18-263	418	445			424	451			S53 S4	S4 S3/42
PiSue09-19.4	wild cherry	Wild sweet cherry	near Sultargil	C	K18-264	338	445			344	451			S2 S4	S4 S3/42
PiSue09-19.5	wild cherry	Wild sweet cherry	near Sultargil	C	K18-265	339	445			344	451			S12 S4	S4 S3/42
PiSue09-19.6	wild cherry	Wild sweet cherry	near Sultargil	C	K18-266	229	406			234	411			S3 S42	S4 S3/42
PiSue09-19.7	wild cherry	Wild sweet cherry	near Sultargil	C	K18-267	325	445			331	451			S14 S4	S4 S3/42
PiSue09-19.8	wild cherry	Wild sweet cherry	near Sultargil	C	K18-268	374	445			380	451			S1 S4	S4 S3/42
PiSue09-19.9	wild cherry	Wild sweet cherry	near Sultargil	C	K18-269	338	445			344	451			S2 S4	S4 S3/42
PiSue09-19.10	wild cherry	Wild sweet cherry	near Sultargil	C	K18-270	376	445			381	451			S49 S4	S4 S3/42
PiSue09-20.1	wild cherry	Wild sweet cherry	near Tekkale	E	K18-271	379	445			385	451			S30 S4	S2 S4
PiSue09-20.2	wild cherry	Wild sweet cherry	near Tekkale	E	K18-272	229	338			234	344			S3 S2	S2 S4
PiSue09-20.3	wild cherry	Wild sweet cherry	near Tekkale	E	K18-273	338	376			344	381			S2 S49	S2 S4
PiSue09-20.4	wild cherry	Wild sweet cherry	near Tekkale	E	K18-274	229	338			234	344			S3 S2	S2 S4
PiSue09-20.5	wild cherry	Wild sweet cherry	near Tekkale	E	K18-275	229	338			234	344			S3 S2	S2 S4
PiSue09-20.6	wild cherry	Wild sweet cherry	near Tekkale	E	K18-276	325	338			331	344			S14 S2	S2 S4
PiSue09-20.7	wild cherry	Wild sweet cherry	near Tekkale	E	K18-277	325	338			331	344			S14 S2	S2 S4
PiSue09-20.8	wild cherry	Wild sweet cherry	near Tekkale	E	K18-278	229	445			234	451			S3 S4	S2 S4
PiSue09-20.9	wild cherry	Wild sweet cherry	near Tekkale	E	K18-279	376	445			381	451			S49 S4	S2 S4
PiSue09-20.10	wild cherry	Wild sweet cherry	near Tekkale	E	K18-280	325	338			331	344			S14 S2	S2 S4
PiSue09-21.01	wild cherry	Wild sweet cherry	between Tekkale - Dörtkilise	F	K18-281	325	338			331	344			S14 S2	S3 S14
PiSue09-21.02	wild cherry	Wild sweet cherry	between Tekkale - Dörtkilise	F	K18-282	325	421			331	427			S14 S19	S3 S14
PiSue09-21.03	wild cherry	Wild sweet cherry	between Tekkale - Dörtkilise	F	K18-283	229	338			234	344			S3 S2	S3 S14
PiSue09-21.04	wild cherry	Wild sweet cherry	between Tekkale - Dörtkilise	F	K18-284	325	445			331	331			S14 S4	S3 S14
PiSue09-21.05	wild cherry	Wild sweet cherry	between Tekkale - Dörtkilise	F	K18-285	325	338			331	344			S14 S2	S3 S14
PiSue09-21.06	wild cherry	Wild sweet cherry	between Tekkale - Dörtkilise	F	K18-286	229	445			234	451			S3 S4	S3 S14
PiSue09-21.07	wild cherry	Wild sweet cherry	between Tekkale - Dörtkilise	F	K18-287	229	379			234	385			S3 S30	S3 S14
PiSue09-21.08	wild cherry	Wild sweet cherry	between Tekkale - Dörtkilise	F	K18-288	229	338			234	344			S3 S2	S3 S14
PiSue09-21.09	wild cherry	Wild sweet cherry	between Tekkale - Dörtkilise	F	K18-289	229	338			234	344			S3 S2	S3 S14
PiSue09-21.10	wild cherry	Wild sweet cherry	between Tekkale - Dörtkilise	F	K18-290	325	338			331	344			S14 S2	S3 S14
PiSue09-22.1	wild cherry	Wild sweet cherry	between Tekkale - Dörtkilise	F	K18-291	325	337			331	342			S14 S18	S2 S18
PiSue09-22.2	wild cherry	Wild sweet cherry	between Tekkale - Dörtkilise	F	K18-292	338	445			344	451			S2 S4	S2 S18
PiSue09-22.3	wild cherry	Wild sweet cherry	between Tekkale - Dörtkilise	F	K18-293	337	406			342	411			S18 S42	S2 S18
PiSue09-22.4	wild cherry	Wild sweet cherry	between Tekkale - Dörtkilise	F	K18-294	337	406			342	411			S18 S42	S2 S18
PiSue09-22.5	wild cherry	Wild sweet cherry	between Tekkale - Dörtkilise	F	K18-295	337	388			342	394			S18 S51	S2 S18
PiSue09-22.6	wild cherry	Wild sweet cherry	between Tekkale - Dörtkilise	F	K18-296	337	339			342	345			S18 S12	S2 S18
PiSue09-22.7	wild cherry	Wild sweet cherry	between Tekkale - Dörtkilise	F	K18-297	338	445			344	451			S2 S4	S2 S18
PiSue09-22.8	wild cherry	Wild sweet cherry	between Tekkale - Dörtkilise	F	K18-298	338	339			344	344			S2 S12	S2 S18
PiSue09-22.9	wild cherry	Wild sweet cherry	between Tekkale - Dörtkilise	F	K18-299	337	406			342	411			S18 S42	S2 S18
PiSue09-22.10	wild cherry	Wild sweet cherry	between Tekkale - Dörtkilise	F	K18-300	338	406			344	411			S2 S42	S2 S18
PiSue09-23.2	wild cherry	Wild sweet cherry	between Tekkale - Dörtkilise	F	K18-301	339	406			345	411			S12 S42	S14 S42
PiSue09-23.3	wild cherry	Wild sweet cherry	between Tekkale - Dörtkilise	F	K18-302	406	418			411	424			S42 S53	S14 S42	NGS
PiSue09-23.4	wild cherry	Wild sweet cherry	between Tekkale - Dörtkilise	F	K18-303	229	406			234	411			S3 S42	S14 S42
PiSue09-23.5	wild cherry	Wild sweet cherry	between Tekkale - Dörtkilise	F	K18-304	229	406			234	411			S3 S42	S14 S42
PiSue09-23.6	wild cherry	Wild sweet cherry	between Tekkale - Dörtkilise	F	K18-305	325	351	436		331	357		443	S14 S9 S6	S14 S42
PiSue09-23.7	wild cherry	Wild sweet cherry	between Tekkale - Dörtkilise	F	K18-306	325	376			351	401			S14 S49	S14 S42
PiSue09-23.8	wild cherry	Wild sweet cherry	between Tekkale - Dörtkilise	F	K18-307	325	376			331	381			S14 S49	S14 S42
PiSue09-23.9	wild cherry	Wild sweet cherry	between Tekkale - Dörtkilise	F	K18-308	229	406			234	411			S3 S42	S14 S42
PiSue09-23.10	wild cherry	Wild sweet cherry	between Tekkale - Dörtkilise	F	K18-309	229	406			234	411			S3 S42	S14 S42
PiSue09-23.11	wild cherry	Wild sweet cherry	between Tekkale - Dörtkilise	F	K18-310	229	406			234	411			S3 S42	S14 S42
PiSue09-25.1	wild cherry	Wild sweet cherry	after Dörtkilise	G	K18-311	337	445			342	451			S18 S4	S2 S18
PiSue09-25.2	wild cherry	Wild sweet cherry	after Dörtkilise	G	K18-312	325	338			331	344			S14 S2	S2 S18
PiSue09-25.3	wild cherry	Wild sweet cherry	after Dörtkilise	G	K18-313	337	445			342	451			S18 S4	S2 S18
PiSue09-25.4	wild cherry	Wild sweet cherry	after Dörtkilise	G	K18-314	325	337			331	342			S14 S18	S2 S18
PiSue09-25.5	wild cherry	Wild sweet cherry	after Dörtkilise	G	K18-315	337	379			342	385			S18 S30	S2 S18
PiSue09-25.6	wild cherry	Wild sweet cherry	after Dörtkilise	G	K18-316	337	445			342	451			S18 S4	S2 S18
PiSue09-25.7	wild cherry	Wild sweet cherry	after Dörtkilise	G	K18-317	337	379			342	385			S18 S30	S2 S18
PiSue09-25.8	wild cherry	Wild sweet cherry	after Dörtkilise	G	K18-318	338	379			344	385			S2 S30	S2 S18
PiSue09-25.9	wild cherry	Wild sweet cherry	after Dörtkilise	G	K18-319	338	379			344	385			S2 S30	S2 S18
PiSue09-26.1	wild cherry	Wild sweet cherry	after Dörtkilise	G	K18-320	325	338			331	344			S14 S2	S2 S4
PiSue09-26.2	wild cherry	Wild sweet cherry	after Dörtkilise	G	K18-321	337	445			342	451			S18 S4	S2 S4
PiSue09-26.3	wild cherry	Wild sweet cherry	after Dörtkilise	G	K18-322	337	445			342	451			S18 S4	S2 S4
PiSue09-26.4	wild cherry	Wild sweet cherry	after Dörtkilise	G	K18-323	337	445			342	451			S18 S4	S2 S4
PiSue09-26.5	wild cherry	Wild sweet cherry	after Dörtkilise	G	K18-324	337	338			342				S18 S2	S2 S4
PiSue09-26.6	wild cherry	Wild sweet cherry	after Dörtkilise	G	K18-325	338	379			344	385			S2 S30	S2 S4
PiSue09-26.7	wild cherry	Wild sweet cherry	after Dörtkilise	G	K18-326	379	445			385	451			S30 S4	S2 S4
PiSue09-26.8	wild cherry	Wild sweet cherry	after Dörtkilise	G	K18-327	338	379			344	385			S2 S30	S2 S4
PiSue09-26.9	wild cherry	Wild sweet cherry	after Dörtkilise	G	K18-328	338	379			344	385			S2 S30	S2 S4
PiSue09-26.10	wild cherry	Wild sweet cherry	after Dörtkilise	G	K18-329	337	338			342	344			S18 S2	S2 S4
PiSue09-31.1	wild cherry	Wild sweet cherry	near Bahçeli Baut Mah.	H	K18-330	421	445			427	451			S19 S4	S14 S19
PiSue09-31.2	wild cherry	Wild sweet cherry	near Bahçeli Baut Mah.	H	K18-331	325	376			370	421			S14 S49	S14 S19
PiSue09-31.3	wild cherry	Wild sweet cherry	near Bahçeli Baut Mah.	H	K18-332	325	376			331	381			S14 S49	S14 S19
PiSue09-31.4	wild cherry	Wild sweet cherry	near Bahçeli Baut Mah.	H	K18-333	421	445			427	451			S19 S4	S14 S19
PiSue09-31.5	wild cherry	Wild sweet cherry	near Bahçeli Baut Mah.	H	K18-334	376	421			381	427			S49 S19	S14 S19
PiSue09-31.6	wild cherry	Wild sweet cherry	near Bahçeli Baut Mah.	H	K18-335	325	379			331	385			S14 S30	S14 S19
PiSue09-31.7	wild cherry	Wild sweet cherry	near Bahçeli Baut Mah.	H	K18-336	325	338			331	344			S14 S2	S14 S19
PiSue09-31.8	wild cherry	Wild sweet cherry	near Bahçeli Baut Mah.	H	K18-337	421	445			427	451			S19 S4	S14 S19
PiSue09-31.9	wild cherry	Wild sweet cherry	near Bahçeli Baut Mah.	H	K18-338	376	421			381	427			S49 S19	S14 S19
PiSue09-31.10	wild cherry	Wild sweet cherry	near Bahçeli Baut Mah.	H	K18-339	410	421			416	427			S32 S19	S14 S19	NGS
PiSue09-32.1	wild cherry	Wild sweet cherry	Çevreli	I	K18-340	351	388			357	394			S9 S51	S14 S51
PiSue09-32.2	wild cherry	Wild sweet cherry	Çevreli	I	K18-341	229	388			234	394			S3 S51	S14 S51
PiSue09-32.3	wild cherry	Wild sweet cherry	Çevreli	I	K18-342	229	325			234	331			S3 S14	S14 S51
PiSue09-32.4	wild cherry	Wild sweet cherry	Çevreli	I	K18-343	379	388			385	394			S30 S51	S14 S51	NGS
PiSue09-32.5	wild cherry	Wild sweet cherry	Çevreli	I	K18-344	339	388			345	394			S12 S51	S14 S51
PiSue09-32.6	wild cherry	Wild sweet cherry	Çevreli	I	K18-345	325	418			331	424			S14 S53	S14 S51
PiSue09-32.8	wild cherry	Wild sweet cherry	Çevreli	I	K18-346	388	391			394	396			S51 S17	S14 S51	NGS
PiSue09-32.9	wild cherry	Wild sweet cherry	Çevreli	I	K18-347	325	418			331	424			S14 S53	S14 S51
PiSue09-32.10	wild cherry	Wild sweet cherry	Çevreli	I	K18-348	388	418			394	424			S51 S53	S14 S51
PiSue09-33.1	wild cherry	Local cultivar	Çevreli	I	K18-349	388	391			394	396			S51 S17	S14 S17
PiSue09-33.2	wild cherry	Local cultivar	Çevreli	I	K18-350	229	391			234	396			S3 S17	S14 S17
PiSue09-33.4	wild cherry	Local cultivar	Çevreli	I	K18-351	229	391			234	396			S3 S17	S14 S17
PiSue09-33.5	wild cherry	Local cultivar	Çevreli	I	K18-352	325	339			331	345			S14 S12	S14 S17
PiSue09-33.6	wild cherry	Local cultivar	Çevreli	I	K18-353	229	325	391		234	331		396	S3 S14 S17	S14 S17
PiSue09-33.7	wild cherry	Local cultivar	Çevreli	I	K18-354	325	339			331	345			S14 S12	S14 S17
PiSue09-33.8	wild cherry	Local cultivar	Çevreli	I	K18-355	325	339			331	345			S14 S12	S14 S17
PiSue09-33.9	wild cherry	Local cultivar	Çevreli	I	K18-356	325	388			331	393			S14 S51	S14 S17
PiSue09-33.10	wild cherry	Local cultivar	Çevreli	I	K18-357	229	325			234	331			S3 S14	S14 S17
PiSue09-33.11	wild cherry	Local cultivar	Çevreli	I	K18-358	388	391			234	396			S51 S17	S14 S17
PiSue09-11.1	wild cherry	Wild sweet cherry	near Esendal	J	K18-359	229	445			234	451			S3 S4
PiSue09-11.2	wild cherry	Wild sweet cherry	near Esendal	J	K18-360	229	334			234	340			S3 S45
PiSue09-11.3	wild cherry	Wild sweet cherry	near Esendal	J	K18-361	344	445			350	451			S46 S4		NGS
PiSue09-11.4	wild cherry	Wild sweet cherry	near Esendal	J	K18-362	334	374			340	380			S45 S1		NGS
Sweet cherry collection - AZ
Acc.-No.	donor tree	type	location	location ID	sample #	PaConsI-F/R2 (ABI) bp				PaConsI-F/R2 (Beckmann) bp				S-allele result	S-allele donor tree	sequencing
PiSue15-66.1	Avlax cherry	Local cultivar	Akdash, Private garden, Mabud	K	K18-400	229	374			234	380			S3 S1
PiSue15-66.2	Avlax cherry	Local cultivar	Akdash, Private garden, Mabud	K	K18-401	351	445			357	451			S9 S4
PiSue15-68.1	Ala öxuz urayi	Local cultivar	Akdash, Private garden, Mabud	K	K18-402	365	374			370	380			S36b2 S1		NGS
PiSue15-68.2	Ala öxuz urayi	Local cultivar	Akdash, Private garden, Mabud	K	K18-403	229	436			234	443			S3 S6
PiSue15-69.1	Yellow cherry	Local cultivar	Akdash, Motel Akdash	K	K18-404	229	387			234	393			S3 S5
PiSue15-70.1	Romanica	Local cultivar	Ganja, Marked place	L
PiSue15-72.1	Qara sachaq	Local cultivar	Ganja, Marked place	L	K18-406	387	445			393	451			S5 S4	S5 S12
PiSue15-72.2	Qara sachaq	Local cultivar	Ganja, Marked place	L	K18-407	339	374			345	380			S12 S1	S5 S12
PiSue15-72.3	Qara sachaq	Local cultivar	Ganja, Marked place	L	K18-408	229	339			234	345			S3 S12	S5 S12
PiSue15-72.4	Qara sachaq	Local cultivar	Ganja, Marked place	L	K18-409	229	387			234	393			S3 S5	S5 S12
PiSue15-72.5	Qara sachaq	Local cultivar	Ganja, Marked place	L	K18-410	374	387			380	393			S1 S5	S5 S12
PiSue15-73.1	Sweet cherry	Local cultivar	Tovus, Marked place	M	K18-411	351	365	386		357	368	392	370	S9 S36b2 S5'		NGS
PiSue15-73.2	Sweet cherry	Local cultivar	Tovus, Marked place	M	K18-412	351	363	436		357	368	442		S9 S36b3 S6
PiSue15-73.3	Sweet cherry	Local cultivar	Tovus, Marked place	M	K18-413	436				442				S6 S13
PiSue15-73.4	Sweet cherry	Local cultivar	Tovus, Marked place	M	K18-414	365	386	436		392	443			S36b2 S5' S6
PiSue15-73.5	Sweet cherry	Local cultivar	Tovus, Marked place	M	K18-415	363	386			368	392			S36b3 S5'		NGS
PiSue15-74.1	Maiovka	Local cultivar	Tovus, Research station	M	K18-416	229	387			234	393			S3 S5	S3 S?
PiSue15-74.2	Maiovka	Local cultivar	Tovus, Research station	M	K18-417	229	387			234	393			S3 S5	S3 S?
PiSue15-74.3	Maiovka	Local cultivar	Tovus, Research station	M	K18-418	229	374			234	380			S3 S1	S3 S?
PiSue15-74.4	Maiovka	Local cultivar	Tovus, Research station	M	K18-419	229				234				S3 S13	S3 S?
PiSue15-74.5	Maiovka	Local cultivar	Tovus, Research station	M	K18-420	229	374			234	380			S3 S1	S3 S?
PiSue15-76.1	Sweet cherry	Local cultivar	Tovus, Marked place	M
PiSue15-76.2	Sweet cherry	Local cultivar	Tovus, Marked place	M	K18-422	325	363			331	368			S14 S36b3
PiSue15-77.1	Sweet cherry	Local cultivar	Tovus, Marked place	M
PiSue15-77.2	Sweet cherry	Local cultivar	Tovus, Marked place	M
PiSue15-78.1	Sweet cherry	Local cultivar	Tovus, Marked place	M	K18-425	374	387			380	393			S1 S5	S1 S?
PiSue15-78.2	Sweet cherry	Local cultivar	Tovus, Marked place	M	K18-426	229	374			234	380			S3 S1	S1 S?
PiSue15-78.3	Sweet cherry	Local cultivar	Tovus, Marked place	M	K18-427	229	374			234	380			S3 S1	S1 S?
PiSue15-78.4	Sweet cherry	Local cultivar	Tovus, Marked place	M	K18-428	229	374			234	380			S3 S1	S1 S?
PiSue15-79.1	Sweet cherry	Local cultivar	Tovus, Marked place	M	K18-429	325	387			331	393			S14 S5	S14 S?
PiSue15-79.2	Sweet cherry	Local cultivar	Tovus, Marked place	M	K18-430	325	388			331	393			S14 S51	S14 S?
PiSue15-79.3	Sweet cherry	Local cultivar	Tovus, Marked place	M	K18-431	325	387			331	393			S14 S5	S14 S?
PiSue15-79.4	Sweet cherry	Local cultivar	Tovus, Marked place	M	K18-432	325	387			331	393			S14 S5	S14 S?
PiSue15-79.5	Sweet cherry	Local cultivar	Tovus, Marked place	M	K18-433	325	387			331	393			S14 S5	S14 S?
PiSue15-80.1	Sweet cherry	Local cultivar	Lankaran, Marked place	N	K18-434	337	363	436		342	368	443		S18 S36b3 S6
PiSue15-80.2	Sweet cherry	Local cultivar	Lankaran, Marked place	N	K18-435	325	363			331	368			S14 S36b3
PiSue15-80.3	Sweet cherry	Local cultivar	Lankaran, Marked place	N	K18-436	337	351	365	436	341	356	370	444	S18 S9 S36b2S6
PiSue15-80.6	Sweet cherry	Local cultivar	Lankaran, Marked place	N	K18-437	337	363	436		342	368	442		S18 S36b3 S6
PiSue15-80.5	Sweet cherry	Local cultivar	Lankaran, Marked place	N	K18-438	363	387	436		368	393	443		S36b3 S5 S6
PiSue15-81.1	Sweet cherry	Local cultivar	Lankaran, Marked place	N	K18-439	325	345			331	350			S14 S47	S14 S?
PiSue15-81.6	Sweet cherry	Local cultivar	Lankaran, Marked place	N	K18-440	325	345			331	350			S14 S47	S14 S?
PiSue15-81.3	Sweet cherry	Local cultivar	Lankaran, Marked place	N	K18-441	325	345			331	350			S14 S47	S14 S?
PiSue15-81.4	Sweet cherry	Local cultivar	Lankaran, Marked place	N	K18-442	325	345			331	350			S14 S47	S14 S?
PiSue15-81.5	Sweet cherry	Local cultivar	Lankaran, Marked place	N	K18-443	229	325			234	331	246	357	S3 S14	S14 S?
PiSue15-82.1	Sweet cherry	Local cultivar	Lankaran, Marked place	N	K18-444	229	445			234	451			S3 S4	S4 S?
PiSue15-82.6	Sweet cherry	Local cultivar	Lankaran, Marked place	N	K18-445	229	445			234	451			S3 S4	S4 S?
PiSue15-82.3	Sweet cherry	Local cultivar	Lankaran, Marked place	N	K18-446	229	445			234	451			S3 S4	S4 S?
PiSue15-82.4	Sweet cherry	Local cultivar	Lankaran, Marked place	N	K18-447	345	445			350	451			S47 S4	S4 S?	NGS
PiSue15-82.5	Sweet cherry	Local cultivar	Lankaran, Marked place	N	K18-448	345	445			350	451			S47 S4	S4 S?
PiSue15-83.1	Sweet cherry	Local cultivar	Lankaran, Marked place	N	K18-449	338	387			344	393			S2 S5
PiSue15-83.2	Sweet cherry	Local cultivar	Lankaran, Marked place	N	K18-450	338	387			344	393			S2 S5
PiSue15-83.3	Sweet cherry	Local cultivar	Lankaran, Marked place	N	K18-451	338	387			344	393			S2 S5
PiSue15-83.4	Sweet cherry	Local cultivar	Lankaran, Marked place	N	K18-452	338	387			344	393			S2 S5
PiSue15-84.1	Sweet cherry	Wild sweet cherry	near Divağac, Lerik region	O	K18-453	374	445			380	451			S1 S4	S1 S14
PiSue15-84.2	Sweet cherry	Wild sweet cherry	near Divağac, Lerik region	O	K18-454	374	417			380	423			S1 S22	S1 S14
PiSue15-84.3	Sweet cherry	Wild sweet cherry	near Divağac, Lerik region	O	K18-455	374	417			380	423			S1 S22	S1 S14
PiSue15-84.4	Sweet cherry	Wild sweet cherry	near Divağac, Lerik region	O	K18-456	325	417			331	423			S14 S22	S1 S14
PiSue15-84.5	Sweet cherry	Wild sweet cherry	near Divağac, Lerik region	O	K18-457	374	417			380	423			S1 S22	S1 S14
PiSue15-85.6	Sweet cherry	Wild sweet cherry	near Divağac, Lerik region	O	K18-458	325	417			331	423			S14 S22	S22 S?
PiSue15-85.8	Sweet cherry	Wild sweet cherry	near Divağac, Lerik region	O	K18-459	325	417			331	423			S14 S22	S22 S?
PiSue15-85.9	Sweet cherry	Wild sweet cherry	near Divağac, Lerik region	O	K18-460	325	417			331	422			S14 S22	S22 S?
PiSue15-85.4	Sweet cherry	Wild sweet cherry	near Divağac, Lerik region	O	K18-461	325	417			331	422			S14 S22	S22 S?
PiSue15-85.5	Sweet cherry	Wild sweet cherry	near Divağac, Lerik region	O	K18-462	417				422				S22 S13	S22 S?
PiSue15-86.1	Sweet cherry	Wild sweet cherry	near Divağac, Lerik region	O	K18-463	417	445			422	451			S22 S4	S4 S14
PiSue15-86.2	Sweet cherry	Wild sweet cherry	near Divağac, Lerik region	O	K18-464	325	417			331	422			S14 S22	S4 S14
PiSue15-86.3	Sweet cherry	Wild sweet cherry	near Divağac, Lerik region	O	K18-465	417	445			423	451			S22 S4	S4 S14
PiSue15-86.4	Sweet cherry	Wild sweet cherry	near Divağac, Lerik region	O	K18-466	325	417			331	422			S14 S22	S4 S14
PiSue15-86.5	Sweet cherry	Wild sweet cherry	near Divağac, Lerik region	O	K18-467	372	445			377	451			S34 S4	S4 S14
PiSue15-87.1	Sweet cherry	Wild sweet cherry	near Divağac, Lerik region	O	K18-468	325	445			331	451			S14 S4	S14 S22
PiSue15-87.2	Sweet cherry	Wild sweet cherry	near Divağac, Lerik region	O	K18-469	325	372			331	377			S14 S34	S14 S22	NGS
PiSue15-87.3	Sweet cherry	Wild sweet cherry	near Divağac, Lerik region	O	K18-470	417	445			422	451			S22 S4	S14 S22
PiSue15-87.4	Sweet cherry	Wild sweet cherry	near Divağac, Lerik region	O	K18-471	325	365	436		330	369	442		S14 S36b2 S6	S14 S22
PiSue15-87.5	Sweet cherry	Wild sweet cherry	near Divağac, Lerik region	O	K18-472	325	445			331	451			S14 S4	S14 S22
PiSue15-88.1	Sweet cherry	Wild sweet cherry	near Divağac, Lerik region	O	K18-473	325	387			331	393			S14 S5	S14 S22
PiSue15-88.6	Sweet cherry	Wild sweet cherry	near Divağac, Lerik region	O	K18-474	325	387			331	393			S14 S5	S14 S22
PiSue15-88.3	Sweet cherry	Wild sweet cherry	near Divağac, Lerik region	O	K18-475	387	417			393	423			S5 S22	S14 S22
PiSue15-88.4	Sweet cherry	Wild sweet cherry	near Divağac, Lerik region	O	K18-476	229	417			234	423			S3 S22	S14 S22
PiSue15-88.5	Sweet cherry	Wild sweet cherry	near Divağac, Lerik region	O	K18-477	229	325			234	331			S3 S14	S14 S22
PiSue15-89.1	Sweet cherry	Wild sweet cherry	near Divağac, Lerik region	O	K18-478	325	387			331	393			S14 S5	S14 S22
PiSue15-89.6	Sweet cherry	Wild sweet cherry	near Divağac, Lerik region	O	K18-479	387	417			393	423			S5 S22	S14 S22
PiSue15-89.3	Sweet cherry	Wild sweet cherry	near Divağac, Lerik region	O	K18-480	387	417			393	423			S5 S22	S14 S22
PiSue15-89.4	Sweet cherry	Wild sweet cherry	near Divağac, Lerik region	O	K18-481	229	417			234	423			S3 S22	S14 S22
PiSue15-89.5	Sweet cherry	Wild sweet cherry	near Divağac, Lerik region	O	K18-482	387	417			393	423			S5 S22	S14 S22
PiSue15-90.1	Sweet cherry	Local cultivar	near Şonacola, Lerik region	O	K18-483	325	445			331	451			S14 S4	S14 S22
PiSue15-90.6	Sweet cherry	Local cultivar	near Şonacola, Lerik region	O	K18-484	325	445			331	451			S14 S4	S14 S22
PiSue15-90.3	Sweet cherry	Local cultivar	near Şonacola, Lerik region	O	K18-485	325	387			331	393			S14 S5	S14 S22
PiSue15-90.4	Sweet cherry	Local cultivar	near Şonacola, Lerik region	O	K18-486	325	445			331	451			S14 S4	S14 S22
PiSue15-90.5	Sweet cherry	Local cultivar	near Şonacola, Lerik region	O	K18-487	387	417			393	423			S5 S22	S14 S22
PiSue15-91.1	Sweet cherry	Wild sweet cherry	near Kalaxan, Lerik region	O	K18-488	417	436			423	443			S22 S6	S14 S6/22
PiSue15-91.2	Sweet cherry	Wild sweet cherry	near Kalaxan, Lerik region	O	K18-489	325	387			331	393			S14 S5	S14 S6/22
PiSue15-91.3	Sweet cherry	Wild sweet cherry	near Kalaxan, Lerik region	O	K18-490	325	445			331	451			S14 S4	S14 S6/22
PiSue15-91.4	Sweet cherry	Wild sweet cherry	near Kalaxan, Lerik region	O
PiSue15-92.1	Sweet cherry	Wild sweet cherry	Gödara, Kalvaz, Lerik region	O	K18-492	417	445			423	451			S22 S4	S14 S22
PiSue15-92.2	Sweet cherry	Wild sweet cherry	Gödara, Kalvaz, Lerik region	O	K18-493	229	417			234	423			S3 S22	S14 S22
PiSue15-92.3	Sweet cherry	Wild sweet cherry	Gödara, Kalvaz, Lerik region	O	K18-494	365	417	436		371	423	443		S36b2 S22 S6	S14 S22	NGS
PiSue15-92.4	Sweet cherry	Wild sweet cherry	Gödara, Kalvaz, Lerik region	O	K18-495	325	436			331	443			S14 S6	S14 S22
PiSue15-92.5	Sweet cherry	Wild sweet cherry	Gödara, Kalvaz, Lerik region	O
1	for better tracebility of S-allele assignment, the order of S-alleles correlates with fragment size of the PaConsI_F/R2 product
