# Supplementary material for: Synergistic approach of PCR-based fragment length analysis and amplicon deep sequencing reveals rich diversity of S-alleles in sweet cherries from the Caucasian region of origin
Source: Front Plant Sci. 2024 Apr 5;15:1355977. doi: 10.3389/fpls.2024.1355977 (PMC11067951; doi:10.3389/fpls.2024.1355977)
Supplement: Supplementary file 1 [file DataSheet_1.zip › Table S2.XLSX]

## Sheet: S-allele (single) distribution
Table S2: Prevalence and distribution of S-alleles in countries and collection sites. The table indicates the number of individuals with the respective S-allele (sorted by name with ascending order) in the respective country and collection site. The indicated letters refer to the collection site defined in Fig. 1.
S-alleles	Turkey			Azerbaijan
	total	site	number per site	total	site	number per site
S1	6	D	4	14	K	2
		C	1		L	2
		J	1		M	6
					O	4
S2	40	B	10	4	N	4
		C	3
		E	7
		F	10
		G	9
		H	1
S3	36	B	7	21	K	3
		D	6		L	2
		C	1		M	8
		E	4		N	4
		F	10		O	4
		I	6
		J	2
S4	40	B	9	19	K	1
		D	4		L	1
		C	8		N	5
		E	3		O	12
		F	4
		G	7
		H	3
		J	2
S5	0	-	-	26	K	1
					L	3
					M	7
					N	5
					O	10
S5'	0	-	-	3	M	3
S6	2	B	1	11	K	1
		F	1		M	3
					N	4
					O	3
S9	2	F	1	3	K	1
		I	1		M	2
S12	9	D	1	2	L	2
		C	1
		F	3
		I	4
S13	0	-	-	3	M	2
					O	1
S14	45	A	1	34	M	6
		B	7		N	6
		D	8		O	22
		C	1
		E	3
		F	9
		G	3
		H	4
		I	9
S17	6	I	6	0	-	-
S18	23	B	5	3	N	3
		D	1
		F	6
		G	11
S19	4	F	1	-	-	-
		H	3
S22	6	B	6	22	O	22
S29	1	A	1	0	-	-
S30	8	B	1	0	-	-
		E	1
		F	1
		G	3
		H	1
		I	1
S31	5	B	5	0	-	-
S32	1	H	1	0	-	-
S34	1	D	1	2	O	2
S36b2	0	-	-	6	K	1
					M	2
					N	1
					O	2
S36b3	0	-	-	7	M	3
					N	4
S42	17	B	6	0	-	-
		C	1
		F	10
S45	3	D	1	0	-	-
		J	2
S46	1	J	1	0	-	-
S47	0	-	-	6	N	6
S48	3	B	3	0	-	-
S49	30	B	14	0	-	-
		D	7
		C	1
		E	2
		F	2
		H	4
S50	1	D	1	0	-	-
S51	6	F	1	1	M	1
		I	5
S52	6	B	4	0	-	-
		D	2
S53	5	C	2	0	-	-
		F	1
		I	2
