# Supplementary material for: Synergistic approach of PCR-based fragment length analysis and amplicon deep sequencing reveals rich diversity of S-alleles in sweet cherries from the Caucasian region of origin
Source: Front Plant Sci. 2024 Apr 5;15:1355977. doi: 10.3389/fpls.2024.1355977 (PMC11067951; doi:10.3389/fpls.2024.1355977)
Supplement: Supplementary file 1 [file DataSheet_1.zip › Table S3.XLSX]

## Sheet: S-allele combinations
Table S3: Occurring S-allele combinations in collection material from TR and AZ. 106 different combinations of S-alleles were identified in the collection material of TR and AZ. The table indicates the number (N) number of individuals with the respective S-allele genotype.
S-allele combinations	TR	AZ
total	74	39
	N	N	detected in countries
S1 S12	0	1	single
S1 S14	4	0	single
S1 S22	0	3	single
S1 S3	0	6	single
S1 S34	1	0	single
S1 S36b2	0	1	single
S1 S4	2	1	both
S1 S45	1	0	single
S1 S49	2	0	single
S1 S5	0	2	single
S12 S14	4	0	single
S12 S18	1	0	single
S12 S42	1	0	single
S12 S51	1	0	single
S13 S22	0	1	single
S14 S18	3	0	single
S14 S19	1	0	single
S14 S22	0	7	single
S14 S29	1	0	single
S14 S30	1	0	single
S14 S34	0	1	single
S14 S36b3	0	2	single
S14 S45	1	0	single
S14 S47	0	4	single
S14 S49	5	0	single
S14 S50	1	0	single
S14 S51	1	1	both
S14 S52	2	0	single
S14 S53	2	0	single
S17 S51	3	0	single
S18 S30	2	0	single
S18 S42	4	0	single
S18 S49	1	0	single
S18 S51	1	0	single
S19 S32	1	0	single
S19 S49	2	0	single
S2 S12	1	0	single
S2 S14	10	0	single
S2 S18	2	0	single
S2 S22	2	0	single
S2 S3	7	0	single
S2 S30	5	0	single
S2 S31	1	0	single
S2 S4	5	0	single
S2 S42	2	0	single
S2 S48	1	0	single
S2 S49	3	0	single
S2 S52	0	4	single
S2 S52	1	0	single
S22 S48	1	0	single
S22 S49	2	0	single
S3 S12	0	1	single
S3 S13	0	1	single
S3 S14	3	2	both
S3 S14 S17	1	0	single
S3 S17	2	0	single
S3 S18	2	0	single
S3 S22	1	3	both
S3 S30	1	0	single
S3 S31	1	0	single
S3 S4	5	3	both
S3 S42	6	0	single
S3 S45	1	0	single
S3 S49	4	0	single
S3 S5	0	4	single
S3 S51	1	0	single
S3 S52	1	0	single
S3 S6	0	1	single
S30 S49	1	0	single
S30 S51	1	0	single
S31 S49	1	0	single
S4 S12	1	0	single
S4 S14	3	6	both
S4 S18	7	0	single
S4 S19	3	0	single
S4 S22	0	4	single
S4 S30	2	0	single
S4 S31	2	0	single
S4 S34	0	1	single
S4 S42	2	0	single
S4 S46	1	0	single
S4 S47	0	2	single
S4 S49	6	0	single
S4 S5	0	1	single
S4 S53	2	0	single
S4 S9	0	1	single
S42 S52	2	0	single
S42 S53	1	0	single
S48 S49	1	0	single
S49 S52	2	0	single
S5 S14	0	9	single
S5 S22	0	4	single
S5' S36b3	0	1	single
S5' S6 S36b2	0	1	single
S5 S6 S36b3	0	1	single
S5' S9 S36b2	0	1	single
S51 S53	1	0	single
S6 S13	0	1	single
S6 S14	1	1	both
S6 S14 S36b2	0	1	single
S6 S18 S36b3	0	2	single
S6 S22	0	1	single
S6 S9 S14	1	0	single
S6 S9 S18S36b2	0	1	single
S6 S9 S36b3	0	1	single
S9 S51	1	0	single
